# Supplementary material for: Total Syntheses of Marine Natural Products Lyngbyabellin O and Lyngbyabellin P
Source: Mar Drugs. 2025 Aug 26;23(9):340. doi: 10.3390/md23090340 (PMC12471755; doi:10.3390/md23090340)
Supplement: Supplementary file 1 [file marinedrugs-23-00340-s001.zip]

Archive with 1 entries (1 files):
- marinedrugs-3821346-supplementary.pdf
